# Supplementary material for: Rights-Based Priorities for Children with SEND in the Post-COVID-19 Era: A Multi-Method, Multi-Phased, Multi-Stakeholder Consensus Approach
Source: Children (Basel). 2025 Jun 23;12(7):827. doi: 10.3390/children12070827 (PMC12293363; doi:10.3390/children12070827)
Supplement: Supplementary file 1 [file children-12-00827-s001.zip]

Archive with 1 entries (1 files):
- children-3671602-supplementary.pdf
